# Supplementary material for: In vitro anticancer activity of methanolic extract of Granulocystopsis sp., a microalgae from an oligotrophic oasis in the Chihuahuan desert
Source: PeerJ. 2020 Mar 12;8:e8686. doi: 10.7717/peerj.8686 (PMC7073244; doi:10.7717/peerj.8686)
Supplement: Supplemental Information 2 [file peerj-08-8686-s002.xlsx]

## Sheet: Hoja1
1
Viability	t0	t0	t0	Blank	Cell+PBS		Viability	t12	T12	T12	Blank	Cell+PBS
Blank + extract	0.051	0.052	0.053				Blank + extract	0.055	0.053	0.053
Repetition 1	0.358	0.327	0.318	0.055	0.359		Repetition 1	0.32	0.279	0.286	0.056	0.334
Repetition 2	0.323	0.344	0.357	0.057	0.358		Repetition 2	0.21	0.349	0.291	0.055	0.331
Repetition 3	0.299	0.332	0.34	0.058	0.336		Repetition 3	0.329	0.309	0.277	0.06	0.332
Mean	0.326667	0.334333	0.338333	0.0566667	0.351		Mean	0.286333	0.312333	0.284667	0.057	0.332333
% Viability	93.658	95.923	96.9422				% Viability	84.0194	94.1889	84.1404
Viability	t24	t24	t24	Blank	Cell+PBS		Viability	t36	t36	t36	Blank	Cell+PBS
Blank + extract	0.052	0.053	0.054				Blank + extract	0.062	0.067	0.06
Repetition 1	0.215	0.214	0.215	0.056	0.363		Repetition 1	0.209	0.211	0.183	0.063	0.367
Repetition 2	0.187	0.262	0.215	0.055	0.359		Repetition 2	0.22	0.289	0.179	0.059	0.33
Repetition 3	0.204	0.218	0.209	0.056	0.332		Repetition 3	0.214	0.2	0.191	0.063	0.366
Mean	0.202	0.231333	0.213	0.0556667	0.351333		Mean	0.214333	0.233333	0.184333	0.0616667	0.354333
% Viability	50.7328	60.3157	53.7768				% Viability	52.0501	56.8337	42.4829
Viability	t48	t48	t48	Blank	Cell+PBS		Viability	t60	t60	t60	Blank	Cell+PBS
Blank + extract	0.052	0.053	0.054				Blank + extract	0.051	0.05	0.05
Repetition 1	0.209	0.211	0.183	0.056	0.363		Repetition 1	0.239	0.237	0.254	0.05	0.37
Repetition 2	0.198	0.179	0.219	0.055	0.359		Repetition 2	0.248	0.249	0.252	0.055	0.412
Repetition 3	0.214	0.142	0.171	0.056	0.332		Repetition 3	0.23	0.242	0.243	0.057	0.364
Mean	0.207	0.177333	0.191	0.0556667	0.351333		Mean	0.239	0.242667	0.249667	0.054	0.382
% Viability	52.4239	42.0519	46.336				% Viability	57.3171	58.7398	60.874
Viability	t72	t72	t72	Blank	Cell+PBS
Blank + extract	0.049	0.061	0.051
Repetition 1	0.261	0.298	0.284	0.05	0.405
Repetition 2	0.271	0.261	0.293	0.052	0.472
Repetition 3	0.295	0.273	0.275	0.053	0.394
Mean	0.275667	0.277333	0.284	0.0516667	0.423667
% Viability	60.9319	58.1541	62.6344
