# Supplementary material for: In vitro anticancer activity of methanolic extract of Granulocystopsis sp., a microalgae from an oligotrophic oasis in the Chihuahuan desert
Source: PeerJ. 2020 Mar 12;8:e8686. doi: 10.7717/peerj.8686 (PMC7073244; doi:10.7717/peerj.8686)
Supplement: Supplemental Information 4 [file peerj-08-8686-s004.xlsx]

## Sheet: Hoja1
viability	t0	t0	t0	Blank	Cell+PBS		viability	t12	T12	T12	Blank	Cell+PBS
Blank + extract	0.051	0.056	0.056				Blank + extract	0.055	0.052	0.054
Repetition 1	0.705	0.709	0.731	0.057	0.75		Repetition 1	0.523	0.518	0.562	0.055	0.714
Repetition 2	0.644	0.712	0.711	0.05	0.697		Repetition 2	0.531	0.562	0.605	0.055	0.75
Repetition 3	0.619	0.721	0.721	0.057	0.672		Repetition 3	0.595	0.542	0.553	0.056	0.721
Mean	0.656	0.714	0.721	0.0546667	0.706333		Mean	0.549667	0.540667	0.573333	0.0553333	0.728333
% viability	92.8389	100.972	102.046				% viability	73.5017	72.6102	77.1669
viability	t24	t24	t24	Blank	Cell+PBS		viability	t36	t36	t36	Blank	Cell+PBS
Blank + extract	0.052	0.051	0.055				Blank + extract	0.071	0.065	0.074
Repetition 1	0.543	0.537	0.589	0.052	0.806		Repetition 1	0.31	0.319	0.288	0.058	0.479
Repetition 2	0.601	0.585	0.508	0.051	0.806		Repetition 2	0.292	0.276	0.302	0.059	0.472
Repetition 3	0.575	0.557	0.547	0.054	0.796		Repetition 3	0.3	0.281	0.333	0.059	0.419
Mean	0.573	0.559667	0.548	0.0523333	0.802667		Mean	0.300667	0.292	0.307667	0.0586667	0.456667
% viability	69.4358	67.7921	65.7041				% viability	57.7052	57.0352	58.7102
viability	t48	t48	t48	Blank	Cell+PBS		viability	t60	t60	t60	Blank	Cell+PBS
Blank + extract	0.061	0.064	0.075				Blank + extract	0.057	0.049	0.05
Repetition 1	0.377	0.407	0.391	0.057	0.885		Repetition 1	0.628	0.606	0.657	0.051	1.099
Repetition 2	0.397	0.355	0.381	0.056	0.818		Repetition 2	0.59	0.615	0.649	0.051	1.116
Repetition 3	0.36	0.313	0.385	0.054	0.807		Repetition 3	0.659	0.617	0.627	0.053	1.098
Mean	0.378	0.358333	0.385667	0.0556667	0.836667		Mean	0.625667	0.612667	0.644333	0.0516667	1.10433
% viability	40.589	37.6867	39.7781				% viability	54.0215	53.5465	56.4598
viability	t72	t72	t72	Blank	Cell+PBS
Blank + extract	0.049	0.053	0.054
Repetition 1	0.535	0.55	0.576	0.052	1.002
Repetition 2	0.533	0.548	0.56	0.056	1.088
Repetition 3	0.51	0.509	0.538	0.069	1.217
Mean	0.526	0.535667	0.558	0.059	1.10233
% viability	45.7188	46.262	48.3067
