# Supplementary material for: In vitro anticancer activity of methanolic extract of Granulocystopsis sp., a microalgae from an oligotrophic oasis in the Chihuahuan desert
Source: PeerJ. 2020 Mar 12;8:e8686. doi: 10.7717/peerj.8686 (PMC7073244; doi:10.7717/peerj.8686)
Supplement: Supplemental Information 8 [file peerj-08-8686-s008.xlsx]

## Sheet: GENERAL
			CONTROL				CHU2 EXTRACT					DOXO
	Live	EA	LA	NEC		Live	EA	LA	NEC		Live	EA	LA	NEC
Rep#1	82.0041	17.5869	0.408998	0		44.2857	29.7143	25.7143	0.285714		22.5	27.5	47.5	2.5
Rep#2	86.129	13.871	0	0		35.6436	33.3333	29.0429	1.9802		36.8421	15.7895	44.7368	2.63158
Rep#3	79.0909	8.18182	11.8182	0.909091		20.5674	25.5319	48.9362	4.96454		20	22.963	55.5556	1.48148
Mean	82.408	13.2132	4.07573	0.30303		33.4989	29.5265	34.5645	2.41015		26.4474	22.0841	49.2641	2.20435
Dev std	3.5364	4.73692	6.70828	0.524864		12.0037	3.9041	12.5571	2.36886		9.08848	5.90452	5.62097	0.629473

## Sheet: Prostate Ctrl
PROSTATE	Live	Early Apoptosis	Late Apoptosis	Necrosis	total
1	71	3	0	0	74
2	94	28	2	0	124
3	110	18	0	0	128
4	66	17	0	0	83
5	60	20	0	0	80
Total	401	86	2	0	489
%	82.0041	17.5869	0.408998	0	100
6	21	8	0	0	29
7	43	10	0	0	53
8	39	5	0	0	44
9	61	11	0	0	72
10	103	9	0	0	112
Total	267	43	0	0	310
%	86.129	13.871	0	0	100
11	32	3	5	1	41
12	30	6	9	1	46
13	29	5	12	0	46
14	33	1	0	0	34
15	50	3	0	0	53
Total	174	18	26	2	220
%	79.0909	8.18182	11.8182	0.909091	100

## Sheet: Prostate CHU2 Extract
PROSTATE CHU2 EXTRACT	Live	Early apoptosis	Late Apoptosis	Necrosis	total
1	42	14	2	1	59
2	36	12	0	0	48
3	17	12	19	0	48
4	23	20	34	0	77
5	27	33	15	0	75
6	10	13	20	0	43
Total	155	104	90	1	350
%	44.2857	29.7143	25.7143	0.285714	100
7	17	20	9	1	47
8	10	6	32	0	48
9	19	34	2	4	59
10	21	30	35	0	86
11	41	11	10	1	63
Total	108	101	88	6	303
%	35.6436	33.3333	29.0429	1.9802	100
12	8	3	18	3	32
13	2	9	8	1	20
14	3	5	19	0	27
15	11	9	6	0	26
16	5	10	18	3	36
Total	29	36	69	7	141
%	20.5674	25.5319	48.9362	4.96454	100

## Sheet: Prostate Doxorrubicin
PROSTATE DOXORUBICIN	Live	Early apoptosis	Late Apoptosis	Necrosis	total
1	1	1	5	0	7
2	5	3	2	0	10
3	1	3	2	0	6
4	2	4	5	1	12
5	0	0	5	0	5
Total	9	11	19	1	40
%	22.5	27.5	47.5	2.5	100
6	11	3	2	3	19
7	9	0	2	0	11
8	2	3	17	0	22
9	6	6	14	0	26
10	7	3	8	0	18
10	7	3	8	0	18
Total	42	18	51	3	114
%	36.8421	15.7895	44.7368	2.63158	100
12	4	5	8	0	17
13	3	4	7	1	15
14	9	4	15	0	28
15	7	11	22	0	40
16	4	7	23	1	35
Total	27	31	75	2	135
%	20	22.963	55.5556	1.48148	100
