# Supplementary material for: In vitro anticancer activity of methanolic extract of Granulocystopsis sp., a microalgae from an oligotrophic oasis in the Chihuahuan desert
Source: PeerJ. 2020 Mar 12;8:e8686. doi: 10.7717/peerj.8686 (PMC7073244; doi:10.7717/peerj.8686)
Supplement: Supplemental Information 10 [file peerj-08-8686-s010.xlsx]

## Sheet: General
	% mortality	100	50	20	2																			% viability	100	50	20	2
BREAST_CHU2																							BREAST_CHU2
	Assay 1																							Assay 1
	Assay 2	66.2963	60.2083	47.7083	30.3472																			Assay 2	33.7037	39.7917	52.2917	69.6528
	Assay 3																							Assay 3
	Assay 4																							Assay 4
	Assay 5																							Assay 5
	Mean	66.2963	60.2083	47.7083	30.3472																			Mean	33.7037	39.7917	52.2917	69.6528
	Dev. Std.	0	0	0	0	0	0	0	0	0														Dev. Std.	0	0	0	0	0	0	0	0	0
	Error Std	0	0	0	0	0	0	0	0	0														Error Std	0	0	0	0	0	0	0	0	0
	% mortality	100	50	20	2																			% viability	100	50	20	2
BREAST-tulu4																							BREAST-tulu4
	Assay 1	51.4477	36.2766	34.4341	10.8399																			Assay 1	48.5523	63.7234	65.5659	89.1601
	Assay 2	33.1481	44.213	28.8657	21.5741																			Assay 2	66.8519	55.787	71.1343	78.4259
	Assay 3																							Assay 3
	Assay 4																							Assay 4
	Assay 5																							Assay 5
	Mean	42.2979	40.2448	31.6499	16.207																			Mean	57.7021	59.7552	68.3501	83.793
	Dev. Std.	12.9397	5.61184	3.93741	7.5902	0	0	0	0	0														Dev. Std.	12.9397	5.61184	3.93741	7.5902	0	0	0	0	0
	Error Std	9.14978	3.96817	2.78417	5.36708	0	0	0	0	0														Error Std	9.14978	3.96817	2.78417	5.36708	0	0	0	0	0
	% mortality	100	50	20	2																			% viability	100	50	20	2
colon chu2																							colon chu2
	Assay 1	68.4388	58.3826	53.2208	27.1027																			Assay 1	31.5612	41.6174	46.7792	72.8973
	Assay 2	75.9885	61.9165	55.5876	23.078																			Assay 2	24.0115	38.0835	44.4124	76.922
	Assay 3																							Assay 3
	Assay 4																							Assay 4
	Assay 5																							Assay 5
	Mean	72.2136	60.1495	54.4042	25.0903																			Mean	27.7864	39.8505	45.5958	74.9097
	Dev. Std.	5.33841	2.49889	1.67356	2.84589	0	0	0	0	0														Dev. Std.	5.33841	2.49889	1.67356	2.84589	0	0	0	0	0
	Error Std	3.77482	1.76698	1.18339	2.01235	0	0	0	0	0														Error Std	3.77482	1.76698	1.18339	2.01235	0	0	0	0	0
	% mortality	100	50	20	2																			% viability	100	50	20	2
COLON-tulu4																							COLON-tulu4
	Assay 1	39.9437	32.9817	30.0844	17.4824																			Assay 1	60.0563	67.0183	69.9156	82.5176
	Assay 2	38.6189	41.4607	29.4618	16.3784																			Assay 2	61.3811	58.5393	70.5382	83.6216
	Assay 3																							Assay 3
	Assay 4																							Assay 4
	Assay 5																							Assay 5
	Mean	39.2813	37.2212	29.7731	16.9304																			Mean	60.7187	62.7788	70.2269	83.0696
	Dev. Std.	0.936811	5.99557	0.440212	0.780685	0	0	0	0	0														Dev. Std.	0.936811	5.99557	0.440212	0.780685	0	0	0	0	0
	Error Std	0.662425	4.23951	0.311277	0.552028	0	0	0	0	0														Error Std	0.662425	4.23951	0.311277	0.552028	0	0	0	0	0

## Sheet: Experiment 1
Extracts	BREAST_CHU2
	100	50	20	2						Blank	Solvent
Blank + extract										0.046	1.497
Blank + extract										0.045	1.282
Blank + extract	0.16	0.171	0.225	0.209						0.048	1.539
Repetition 1	0.649	0.686	0.823	1.333
Repetition 2	0.731	0.773	0.916	1.242
Repetition 3	0.643	0.759	0.921	1.177
	100	50	20	2						Blank	Solvent
BREAST_CHU2	100	50	20	2							Blank	Solvent
Blank + extract	0.16	0.171	0.225	0.209						Mean	0.0463333	1.43933
Repetition 1	0.649	0.686	0.823	1.333
Repetition 2	0.731	0.773	0.916	1.242
Repetition 3	0.643	0.759	0.921	1.177
Promedio
% viability
% mortality
Extracts	BREAST-tulu4
	100	50	20	2						Blank	Solvent
Blank + extract										0.046	1.497
Blank + extract										0.045	1.282
Blank + extract	0.158	0.121	0.164	0.14						0.048	1.539
Repetition 1	0.877	1.03	0.987	1.352
Repetition 2	0.867	1.039	1.071	1.449
Repetition 3	0.759	0.957	1.174	1.345
	100	50	20	2						Blank	Solvent
BREAST-tulu4	100	50	20	0							Blank	Solvent
Blank + extract	0.158	0.121	0.164	0.14						Promedio	0.0463333	1.43933
Repetition 1	0.877	1.03	0.987	1.352
Repetition 2	0.867	1.039	1.071	1.449
Repetition 3	0.759	0.957	1.174	1.345
Promedio	0.834333	1.00867	1.07733	1.382
% viability	48.5523	63.7234	65.5659	89.1601
% mortality	51.4477	36.2766	34.4341	10.8399
Extracts	colon chu2
	100	50	20	2						Blank	Solvent
Blank + extract										0.048	2.473
Blank + extract										0.057	2.394
Blank + extract	0.176	0.179	0.142	0.152						0.062	2.41
Repetition 1	0.938	1.159	1.26	1.799
Repetition 2	0.955	1.196	1.267	1.935
Repetition 3	0.879	1.141	1.225	1.905
	100	50	20	2						Blank	Solvent
colon chu2	100	50	20	2							Blank	Solvent
Blank + extract	0.176	0.179	0.142	0.152						Promedio	0.0556667	2.42567
Repetition 1	0.938	1.159	1.26	1.799
Repetition 2	0.955	1.196	1.267	1.935
Repetition 3	0.879	1.141	1.225	1.905
Promedio	0.924	1.16533	1.25067	1.87967
% viability	31.5612	41.6174	46.7792	72.8973
% mortality	68.4388	58.3826	53.2208	27.1027
Extracts	COLON-tulu4
	100	50	20	2						Blank	Solvent
blank + extract										0.048	2.473
blank + extract										0.057	2.394
blank + extract	0.125	0.103	0.125	0.119						0.062	2.41
Repetition 1	1.717	1.733	1.855	2.192
Repetition 2	1.556	1.691	1.769	2.15
Repetition 3	1.372	1.65	1.722	1.882
	100	50	20	2						Blank	Solvent
COLON-tulu4	100	50	20	2							Blank	Solvent
blank + extract	0.125	0.103	0.125	0.119						Promedio	0.0556667	2.42567
Repetition 1	1.717	1.733	1.855	2.192
Repetition 2	1.556	1.691	1.769	2.15
Repetition 3	1.372	1.65	1.722	1.882
Promedio	1.54833	1.69133	1.782	2.07467
% viability	60.0563	67.0183	69.9156	82.5176
% mortality	39.9437	32.9817	30.0844	17.4824

## Sheet: Experiment 2
Extracts	BREAST_CHU2
	100	50	20	2						Blank	Solvent
Blank + extract										0.049	1.407
Blank + extract										0.05	1.554
Blank + extract	0.163	0.152	0.176	0.183						0.049	1.507
Repetition 1	0.535	0.62	0.971	1.242
Repetition 2	0.664	0.83	0.91	1.21
Repetition 3	0.746	0.725	0.906	1.106
	100	50	20	2						Blank	Solvent
BREAST_CHU2	100	50	20	2	0	0	0	0	0		Blank	Solvent
Blank + extract	0.163	0.152	0.176	0.183						Mean	0.0493333	1.48933
Repetition 1	0.535	0.62	0.971	1.242
Repetition 2	0.664	0.83	0.91	1.21
Repetition 3	0.746	0.725	0.906	1.106
Mean	0.648333	0.725	0.929	1.186
% viability	33.7037	39.7917	52.2917	69.6528
% mortality	66.2963	60.2083	47.7083	30.3472
Extracts	BREAST-tulu4
	100	50	20	0						Blank	Solvent
Blank + extract										0.049	1.407
Blank + extract										0.05	1.554
Blank + extract	0.117	0.162	0.128	0.135						0.049	1.507
Repetition 1	0.832	0.889	1.279	1.199
Repetition 2	1.452	1.114	1.123	1.243
Repetition 3	0.955	0.893	1.055	1.351
	100	50	20	0						Blank	Solvent
BREAST-tulu4	100	50	20	2							Blank	Solvent
Blank + extract	0.117	0.162	0.128	0.135						Mean	0.0493333	1.48933
Repetition 1	0.832	0.889	1.279	1.199
Repetition 2	1.452	1.114	1.123	1.243
Repetition 3	0.955	0.893	1.055	1.351
Mean	1.07967	0.965333	1.15233	1.26433
% viability	66.8519	55.787	71.1343	78.4259
% mortality	33.1481	44.213	28.8657	21.5741
Extracts	colon chu2
	100	50	20	2						Blank	Solvent
Blank + extract										0.05	2.568
Blank + extract										0.048	2.347
Blank + extract	0.157	0.145	0.168	0.131						0.049	2.516
Repetition 1	0.863	1.044	1.264	2.167
Repetition 2	0.743	1.109	1.244	1.884
Repetition 3	0.614	1.056	1.231	1.945
	100	50	20	2						Blank	Solvent
colon chu2	100	50	20	2							Blank	Solvent
Blank + extract	0.157	0.145	0.168	0.131						Mean	0.049	2.477
Repetition 1	0.863	1.044	1.264	2.167
Repetition 2	0.743	1.109	1.244	1.884
Repetition 3	0.614	1.056	1.231	1.945
Mean	0.74	1.06967	1.24633	1.99867
% viability	24.0115	38.0835	44.4124	76.922
% mortality	75.9885	61.9165	55.5876	23.078
Extracts	COLON-tulu4
	100	50	20	2						Blank	Solvent
blank + extract										0.05	2.568
blank + extract										0.048	2.347
blank + extract	0.104	0.101	0.098	0.099						0.049	2.516
Repetition 1	1.555	1.472	1.743	2.067
Repetition 2	1.569	1.554	1.885	2.087
Repetition 3	1.659	1.541	1.804	2.234
	100	50	20	2						Blank	Solvent
COLON-tulu4	100	50	20	2							Blank	Solvent
blank + extract	0.104	0.101	0.098	0.099						Mean	0.049	2.477
Repetition 1	1.555	1.472	1.743	2.067
Repetition 2	1.569	1.554	1.885	2.087
Repetition 3	1.659	1.541	1.804	2.234
Mean	1.59433	1.52233	1.81067	2.12933
% viability	61.3811	58.5393	70.5382	83.6216
% mortality	38.6189	41.4607	29.4618	16.3784

## Sheet: Experiment 3
Extracts	BREAST_CHU2
	100	50	20	2						Blank	Solvent
Blank + extract										0.048	1.324
Blank + extract										0.052	1.56
Blank + extract	0.2	0.151	0.176	0.189						0.048	1.457
Repetition 1	0.777	0.686	0.851	0.873
Repetition 2	0.649	0.804	0.91	0.923
Repetition 3	0.592	0.668	1.006	0.936
	100	50	20	2						Blank	Solvent
BREAST_CHU2	100	50	20	2							Blank	Solvent
Blank + extract										Mean
Repetition 1	0.777	0.686	0.851	0.873
Repetition 2	0.649	0.804	0.91	0.923
Repetition 3	0.592	0.668	1.006	0.936
Mean
% viability
% mortality
Extracts	BREAST-tulu4
	100	50	20	2						Blank	Solvent
Blank + extract										0.048	1.324
Blank + extract										0.052	1.56
Blank + extract	0.129	0.124	0.117	0.127						0.048	1.457
Repetition 1	0.788	0.928	0.916	1.115
Repetition 2	0.862	0.855	0.97	0.718
Repetition 3	0.721	0.695	0.73	0.886
	100	50	20	2						Blank	Solvent
BREAST-tulu4	100	50	20	2							Blank	Solvent
Blank + extract										Mean
Repetition 1	0.788	0.928	0.916	1.115
Repetition 2	0.862	0.855	0.97	0.718
Repetition 3	0.721	0.695	0.73	0.886
Mean
% viability
% mortality
Extracts	colon chu2
	100	50	20	2						Blank	Solvent
Blank + extract										0.043	2.649
Blank + extract										0.047	2.46
Blank + extract	0.109	0.155	0.142	0.1						0.048	2.501
Repetition 1	0.77	0.941	1.56	1.818
Repetition 2	0.716	1.105	1.67	1.836
Repetition 3	0.716	1.166	1.725	1.808
	100	50	20	2						Blank	Solvent
colon chu2	100	50	20	2							Blank	Solvent
Blank + extract										Mean
Repetition 1	0.77	0.941	1.56	1.818
Repetition 2	0.716	1.105	1.67	1.836
Repetition 3	0.716	1.166	1.725	1.808
Mean
% viability
% mortality
Extracts	COLON-tulu4
	100	50	20	2						Blank	Solvent
blank + extract										0.043	2.649
blank + extract										0.047	2.46
blank + extract	0.092	0.101	0.092	0.092						0.048	2.501
Repetition 1	1.478	1.703	1.789	2.126
Repetition 2	1.436	1.517	1.732	2.077
Repetition 3	1.332	1.45	1.541	1.933
	100	50	20	2						Blank	Solvent
COLON-tulu4	100	50	20	2							Blank	Solvent
blank + extract										Mean
Repetition 1	1.478	1.703	1.789	2.126
Repetition 2	1.436	1.517	1.732	2.077
Repetition 3	1.332	1.45	1.541	1.933
Mean
% viability
% mortality

## Sheet: Experiment 4
Extracts	BREAST_CHU2
	100	50	20							Blank	Solvent
Blank + extract
Blank + extract
Blank + extract
Repetition 1
Repetition 2
Repetition 3
	100	50	20							Blank	Solvent
BREAST_CHU2	100	50	20								Blank	Solvent
Blank + extract										Mean
Repetition 1
Repetition 2
Repetition 3
Mean
% viability
% mortality
Extracts	BREAST-tulu4
	100	50	20							Blank	Solvent
Blank + extract
Blank + extract
Blank + extract
Repetition 1
Repetition 2
Repetition 3
	100	50	20	2						Blank	Solvent
BREAST-tulu4	100	50	20	0	0	0	0	0	0		Blank	Solvent
Blank + extract										Mean
Repetition 1
Repetition 2
Repetition 3
Mean
% viability
% mortality
Extracts	colon chu2
	100	50	20							Blank	Solvent
Blank + extract
Blank + extract
Blank + extract
Repetition 1
Repetition 2
Repetition 3
	100	50	20							Blank	Solvent
colon chu2	100	50	20	2							Blank	Solvent
Blank + extract										Mean
Repetition 1
Repetition 2
Repetition 3
Mean
% viability
% mortality
Extracts	COLON-tulu4
	100	50	20	2						Blank	Solvent
blank + extract
blank + extract
blank + extract
Repetition 1
Repetition 2
Repetition 3
	100	50	20	2						Blank	Solvent
COLON-tulu4	100	50	20	2							Blank	Solvent
blank + extract										Mean
Repetition 1
Repetition 2
Repetition 3
Mean
% viability
% mortality

## Sheet: Experiment 5
Extracts
	100	50	20	2						Blank	Solvent
Blank + extract
Blank + extract
Blank + extract
Repetition 1
Repetition 2
Repetition 3
	100	50	20	2						Blank	Solvent
0	100	50	20	2							Blank	Solvent
Blank + extract										Mean
Repetition 1
Repetition 2
Repetition 3
Mean
% viability
% mortality
Extracts	BREAST-tulu4
	100	50	20	2						Blank	Solvent
Blank + extract
Blank + extract
Blank + extract
Repetition 1
Repetition 2
Repetition 3
	100	50	20	2						Blank	Solvent
BREAST-tulu4	100	50	20	2							Blank	Solvent
Blank + extract										Mean
Repetition 1
Repetition 2
Repetition 3
Mean
% viability
% mortality
Extracts	colon chu2
	100	50	20	2						Blank	Solvent
Blank + extract
Blank + extract
Blank + extract
Repetition 1
Repetition 2
Repetition 3
	100	50	20	2						Blank	Solvent
colon chu2	100	50	20	2							Blank	Solvent
Blank + extract										Mean
Repetition 1
Repetition 2
Repetition 3
Mean
% viability
% mortality
Extracts	COLON-tulu4
	100	50	20	2						Blank	Solvent
blank + extract
blank + extract
blank + extract
Repetition 1
Repetition 2
Repetition 3
	100	50	20	2						Blank	Solvent
COLON-tulu4	100	50	20	2							Blank	Solvent
blank + extract										Mean
Repetition 1
Repetition 2
Repetition 3
Mean
% viability
% mortality
