# Supplementary material for: In vitro anticancer activity of methanolic extract of Granulocystopsis sp., a microalgae from an oligotrophic oasis in the Chihuahuan desert
Source: PeerJ. 2020 Mar 12;8:e8686. doi: 10.7717/peerj.8686 (PMC7073244; doi:10.7717/peerj.8686)
Supplement: Supplemental Information 12 [file peerj-08-8686-s012.xlsx]

## Sheet: General
	% mortality	100	50	20	2																			% viability	100	50	20	2
Melanoma_CHU2																							Melanoma_CHU2
	Assay 1	72.016	68.4752	50.9423	31.1822																			Assay 1	27.984	31.5248	49.0577	68.8178
	Assay 2	78.5207	75.5621	59.4675	21.0651																			Assay 2	21.4793	24.4379	40.5325	78.9349
	Assay 3	78.9583	61.6667	43.2639	3.40278																			Assay 3	21.0417	38.3333	56.7361	96.5972
	Assay 4																							Assay 4
	Assay 5																							Assay 5
	Mean	76.4983	68.568	51.2246	18.55																			Mean	23.5017	31.432	48.7754	81.45
	Dev. Std.	3.88799	6.9482	8.10547	14.0594	0	0	0	0	0														Dev. Std.	3.88799	6.9482	8.10547	14.0594	0	0	0	0	0
	Error Std	2.24473	4.01154	4.6797	8.11722	0	0	0	0	0														Error Std	2.24473	4.01154	4.6797	8.11722	0	0	0	0	0
	% mortality	100	50	20	2																			% viability	100	50	20	2
Melanoma-tulu4																							Melanoma-tulu4
	Assay 1	85.6653	78.3552	64.1919	27.8127																			Assay 1	14.3347	21.6448	35.8081	72.1873
	Assay 2	82.3077	69.2308	44.6746	8.28402																			Assay 2	17.6923	30.7692	55.3254	91.716
	Assay 3	72.6389	63.75	38.6111	-1.38889																			Assay 3	27.3611	36.25	61.3889	101.389
	Assay 4																							Assay 4
	Assay 5																							Assay 5
	Mean	80.204	70.4453	49.1592	11.5693																			Mean	19.796	29.5547	50.8408	88.4307
	Dev. Std.	6.76323	7.37798	13.367	14.8754	0	0	0	0	0														Dev. Std.	6.76323	7.37798	13.367	14.8754	0	0	0	0	0
	Error Std	3.90475	4.25968	7.71747	8.58832	0	0	0	0	0														Error Std	3.90475	4.25968	7.71747	8.58832	0	0	0	0	0
	% mortality	100	50	20	2																			% viability	100	50	20	2
Prostate chu2																							Prostate chu2
	Assay 1	75.5116	66.2668	58.2922	36.3444																			Assay 1	24.4884	33.7332	41.7078	63.6556
	Assay 2	76.1939	62.2287	52.9667	34.8046																			Assay 2	23.8061	37.7713	47.0333	65.1954
	Assay 3	64.1864	58.054	49.5503	25.1022																			Assay 3	35.8136	41.946	50.4497	74.8978
	Assay 4																							Assay 4
	Assay 5																							Assay 5
	Mean	71.964	62.1831	53.6031	32.0837																			Mean	28.036	37.8169	46.3969	67.9163
	Dev. Std.	6.74421	4.10659	4.40554	6.09501	0	0	0	0	0														Dev. Std.	6.74421	4.10659	4.40554	6.09501	0	0	0	0	0
	Error Std	3.89377	2.37094	2.54354	3.51895	0	0	0	0	0														Error Std	3.89377	2.37094	2.54354	3.51895	0	0	0	0	0
	% mortality	100	50	20	2																			% viability	100	50	20	2
Prostate-tulu4																							Prostate-tulu4
	Assay 1	79.6048	75.1588	60.7622	34.6507																			Assay 1	20.3952	24.8412	39.2378	65.3493
	Assay 2	76.9899	61.8669	60.9262	37.2648																			Assay 2	23.0101	38.1331	39.0738	62.7352
	Assay 3	71.3818	68.193	56.9092	26.8193																			Assay 3	28.6182	31.807	43.0908	73.1807
	Assay 4																							Assay 4
	Assay 5																							Assay 5
	Mean	75.9922	68.4062	59.5325	32.9116																			Mean	24.0078	31.5938	40.4675	67.0884
	Dev. Std.	4.20128	6.64853	2.27332	5.43558	0	0	0	0	0														Dev. Std.	4.20128	6.64853	2.27332	5.43558	0	0	0	0	0
	Error Std	2.42561	3.83853	1.3125	3.13824	0	0	0	0	0														Error Std	2.42561	3.83853	1.3125	3.13824	0	0	0	0	0

## Sheet: Experiment 1
Extract	Melanoma_CHU2
	100	50	20	2						Blank	Solvent
Blank + extract										0.077	0.597
Blank + extract										0.069	0.65
Blank + extract	0.057	0.06	0.063	0.066						0.071	0.721
Repetition 1	0.229	0.268	0.372	0.488
Repetition 2	0.193	0.231	0.348	0.471
Repetition 3	0.239	0.233	0.328	0.444
	100	50	20	2						Blank	Solvent
Melanoma_CHU2	100	50	20	2							Blank	Solvent
Blank + extract	0.057	0.06	0.063	0.066						Mean	0.0723333	0.656
Repetition 1	0.229	0.268	0.372	0.488
Repetition 2	0.193	0.231	0.348	0.471
Repetition 3	0.239	0.233	0.328	0.444
Mean	0.220333	0.244	0.349333	0.467667
% viability	27.984	31.5248	49.0577	68.8178
% mortality	72.016	68.4752	50.9423	31.1822
Extract	Melanoma-tulu4
	100	50	20	2						Blank	Solvent
Blank + extract										0.077	0.597
Blank + extract										0.069	0.65
Blank + extract	0.068	0.066	0.07	0.07						0.071	0.721
Repetition 1	0.168	0.209	0.284	0.482
Repetition 2	0.156	0.183	0.284	0.508
Repetition 3	0.131	0.185	0.269	0.484
	100	50	20	2						Blank	Solvent
Melanoma-tulu4	100	50	20	0							Blank	Solvent
Blank + extract	0.068	0.066	0.07	0.07						Mean	0.0723333	0.656
Repetition 1	0.168	0.209	0.284	0.482
Repetition 2	0.156	0.183	0.284	0.508
Repetition 3	0.131	0.185	0.269	0.484
Mean	0.151667	0.192333	0.279	0.491333
% viability	14.3347	21.6448	35.8081	72.1873
% mortality	85.6653	78.3552	64.1919	27.8127
Extract	Prostate chu2
	100	50	20	2						Blank	Solvent
Blank + extract										0.062	0.538
Blank + extract										0.061	0.546
Blank + extract	0.063	0.061	0.066	0.064						0.089	0.545
Repetition 1	0.126	0.201	0.259	0.35
Repetition 2	0.236	0.226	0.268	0.381
Repetition 3	0.174	0.234	0.262	0.363
	100	50	20	2						Blank	Solvent
Prostate chu2	100	50	20	2							Blank	Solvent
Blank + extract	0.063	0.061	0.066	0.064						Mean	0.0706667	0.543
Repetition 1	0.126	0.201	0.259	0.35
Repetition 2	0.236	0.226	0.268	0.381
Repetition 3	0.174	0.234	0.262	0.363
Mean	0.178667	0.220333	0.263	0.364667
% viability	24.4884	33.7332	41.7078	63.6556
% mortality	75.5116	66.2668	58.2922	36.3444
Extract	Prostate-tulu4
	100	50	20	2						Blank	Solvent
Blank + extract										0.062	0.538
Blank + extract										0.061	0.546
Blank + extract	0.062	0.063	0.064	0.061						0.089	0.545
Repetition 1	0.159	0.186	0.27	0.365
Repetition 2	0.165	0.192	0.28	0.43
Repetition 3	0.151	0.163	0.198	0.314
	100	50	20	2						Blank	Solvent
Prostate-tulu4	100	50	20	2							Blank	Solvent
Blank + extract	0.062	0.063	0.064	0.061						Mean	0.0706667	0.543
Repetition 1	0.159	0.186	0.27	0.365
Repetition 2	0.165	0.192	0.28	0.43
Repetition 3	0.151	0.163	0.198	0.314
Mean	0.158333	0.180333	0.249333	0.369667
% viability	20.3952	24.8412	39.2378	65.3493
% mortality	79.6048	75.1588	60.7622	34.6507

## Sheet: Experiment 2
Extracts	Melanoma_CHU2
	100	50	20	2						Blank	Solvent
Blank + extract										0.066	0.675
Blank + extract										0.069	0.614
Blank + extract	0.063	0.061	0.059	0.064						0.096	0.632
Repetition 1	0.171	0.187	0.277	0.53
Repetition 2	0.186	0.222	0.298	0.483
Repetition 3	0.195	0.187	0.287	0.513
	100	50	20	2						Blank	Solvent
Melanoma_CHU2	100	50	20	2	0	0	0	0	0		Blank	Solvent
Blank + extract	0.063	0.061	0.059	0.064						Mean	0.077	0.640333
Repetition 1	0.171	0.187	0.277	0.53
Repetition 2	0.186	0.222	0.298	0.483
Repetition 3	0.195	0.187	0.287	0.513
Mean	0.184	0.198667	0.287333	0.508667
% viability	21.4793	24.4379	40.5325	78.9349
% mortality	78.5207	75.5621	59.4675	21.0651
Extracts	Melanoma-tulu4
	100	50	20	0						Blank	Solvent
Blank + extract										0.066	0.675
Blank + extract										0.069	0.614
Blank + extract	0.064	0.068	0.078	0.076						0.096	0.632
Repetition 1	0.179	0.267	0.376	0.563
Repetition 2	0.173	0.234	0.411	0.599
Repetition 3	0.139	0.223	0.382	0.616
	100	50	20	0						Blank	Solvent
Melanoma-tulu4	100	50	20	2							Blank	Solvent
Blank + extract	0.064	0.068	0.078	0.076						Mean	0.077	0.640333
Repetition 1	0.179	0.267	0.376	0.563
Repetition 2	0.173	0.234	0.411	0.599
Repetition 3	0.139	0.223	0.382	0.616
Mean	0.163667	0.241333	0.389667	0.592667
% viability	17.6923	30.7692	55.3254	91.716
% mortality	82.3077	69.2308	44.6746	8.28402
Extracts	Prostate chu2
	100	50	20	2						Blank	Solvent
Blank + extract										0.063	0.625
Blank + extract										0.06	0.574
Blank + extract	0.06	0.061	0.061	0.063						0.061	0.367
Repetition 1	0.159	0.223	0.269	0.375
Repetition 2	0.167	0.231	0.276	0.356
Repetition 3	0.183	0.251	0.288	0.359
	100	50	20	2						Blank	Solvent
Prostate chu2	100	50	20	2							Blank	Solvent
Blank + extract	0.06	0.061	0.061	0.063						Mean	0.0613333	0.522
Repetition 1	0.159	0.223	0.269	0.375
Repetition 2	0.167	0.231	0.276	0.356
Repetition 3	0.183	0.251	0.288	0.359
Mean	0.169667	0.235	0.277667	0.363333
% viability	23.8061	37.7713	47.0333	65.1954
% mortality	76.1939	62.2287	52.9667	34.8046
Extracts	Prostate-tulu4
	100	50	20	2						Blank	Solvent
Blank + extract										0.063	0.625
Blank + extract										0.06	0.574
Blank + extract	0.066	0.064	0.064	0.069						0.061	0.367
Repetition 1	0.193	0.273	0.252	0.416
Repetition 2	0.173	0.258	0.25	0.387
Repetition 3	0.15	0.188	0.23	0.271
	100	50	20	2						Blank	Solvent
Prostate-tulu4	100	50	20	2							Blank	Solvent
Blank + extract	0.066	0.064	0.064	0.069						Mean	0.0613333	0.522
Repetition 1	0.193	0.273	0.252	0.416
Repetition 2	0.173	0.258	0.25	0.387
Repetition 3	0.15	0.188	0.23	0.271
Mean	0.172	0.239667	0.244	0.358
% viability	23.0101	38.1331	39.0738	62.7352
% mortality	76.9899	61.8669	60.9262	37.2648

## Sheet: Experiment 3
Extracts	Melanoma_CHU2
	100	50	20	2						Blank	Solvent
Blank + extract										0.067	0.594
Blank + extract										0.065	0.515
Blank + extract	0.061	0.066	0.064	0.059						0.071	0.534
Repetition 1	0.134	0.202	0.339	0.512
Repetition 2	0.179	0.274	0.338	0.517
Repetition 3	0.173	0.274	0.332	0.539
	100	50	20	2						Blank	Solvent
Melanoma_CHU2	100	50	20	2							Blank	Solvent
Blank + extract	0.061	0.066	0.064	0.059						Mean	0.0676667	0.547667
Repetition 1	0.134	0.202	0.339	0.512
Repetition 2	0.179	0.274	0.338	0.517
Repetition 3	0.173	0.274	0.332	0.539
Mean	0.162	0.25	0.336333	0.522667
% viability	21.0417	38.3333	56.7361	96.5972
% mortality	78.9583	61.6667	43.2639	3.40278
Extracts	Melanoma-tulu4
	100	50	20	2						Blank	Solvent
Blank + extract										0.067	0.594
Blank + extract										0.065	0.515
Blank + extract	0.077	0.071	0.074	0.067						0.071	0.534
Repetition 1	0.213	0.244	0.341	0.564
Repetition 2	0.241	0.293	0.391	0.572
Repetition 3	0.171	0.198	0.374	0.525
	100	50	20	2						Blank	Solvent
Melanoma-tulu4	100	50	20	2							Blank	Solvent
Blank + extract	0.077	0.071	0.074	0.067						Mean	0.0676667	0.547667
Repetition 1	0.213	0.244	0.341	0.564
Repetition 2	0.241	0.293	0.391	0.572
Repetition 3	0.171	0.198	0.374	0.525
Mean	0.208333	0.245	0.368667	0.553667
% viability	27.3611	36.25	61.3889	101.389
% mortality	72.6389	63.75	38.6111	-1.38889
Extracts	Prostate chu2
	100	50	20	2						Blank	Solvent
Blank + extract										0.068	0.52
Blank + extract										0.061	0.426
Blank + extract	0.063	0.062	0.068	0.061						0.069	0.475
Repetition 1	0.181	0.232	0.255	0.406
Repetition 2	0.197	0.234	0.285	0.355
Repetition 3	0.249	0.233	0.281	0.338
	100	50	20	2						Blank	Solvent
Prostate chu2	100	50	20	2							Blank	Solvent
Blank + extract	0.063	0.062	0.068	0.061						Mean	0.066	0.473667
Repetition 1	0.181	0.232	0.255	0.406
Repetition 2	0.197	0.234	0.285	0.355
Repetition 3	0.249	0.233	0.281	0.338
Mean	0.209	0.233	0.273667	0.366333
% viability	35.8136	41.946	50.4497	74.8978
% mortality	64.1864	58.054	49.5503	25.1022
Extracts	Prostate-tulu4
	100	50	20	2						Blank	Solvent
Blank + extract										0.068	0.52
Blank + extract										0.061	0.426
Blank + extract	0.061	0.077	0.065	0.086						0.069	0.475
Repetition 1	0.198	0.201	0.251	0.397
Repetition 2	0.187	0.232	0.244	0.404
Repetition 3	0.148	0.187	0.227	0.352
	100	50	20	2						Blank	Solvent
Prostate-tulu4	100	50	20	2							Blank	Solvent
Blank + extract	0.061	0.077	0.065	0.086						Mean	0.066	0.473667
Repetition 1	0.198	0.201	0.251	0.397
Repetition 2	0.187	0.232	0.244	0.404
Repetition 3	0.148	0.187	0.227	0.352
Mean	0.177667	0.206667	0.240667	0.384333
% viability	28.6182	31.807	43.0908	73.1807
% mortality	71.3818	68.193	56.9092	26.8193

## Sheet: Experiment 4
Extracts	Melanoma_CHU2
	100	50	20							Blank	Solvent
Blank + extract
Blank + extract
Blank + extract
Repetition 1
Repetition 2
Repetition 3
	100	50	20							Blank	Solvent
Melanoma_CHU2	100	50	20								Blank	Solvent
Blank + extract										Mean
Repetition 1
Repetition 2
Repetition 3
Mean
% viability
% mortality
Extracts	Melanoma-tulu4
	100	50	20							Blank	Solvent
Blank + extract
Blank + extract
Blank + extract
Repetition 1
Repetition 2
Repetition 3
	100	50	20	2						Blank	Solvent
Melanoma-tulu4	100	50	20	0	0	0	0	0	0		Blank	Solvent
Blank + extract										Mean
Repetition 1
Repetition 2
Repetition 3
Mean
% viability
% mortality
Extracts	Prostate chu2
	100	50	20							Blank	Solvent
Blank + extract
Blank + extract
Blank + extract
Repetition 1
Repetition 2
Repetition 3
	100	50	20							Blank	Solvent
Prostate chu2	100	50	20	2							Blank	Solvent
Blank + extract										Mean
Repetition 1
Repetition 2
Repetition 3
Mean
% viability
% mortality
Extracts	Prostate-tulu4
	100	50	20	2						Blank	Solvent
Blank + extract
Blank + extract
Blank + extract
Repetition 1
Repetition 2
Repetition 3
	100	50	20	2						Blank	Solvent
Prostate-tulu4	100	50	20	2							Blank	Solvent
Blank + extract										Mean
Repetition 1
Repetition 2
Repetition 3
Mean
% viability
% mortality

## Sheet: Experiment 5
Extracts
	100	50	20	2						Blank	Solvent
Blank + extract
Blank + extract
Blank + extract
Repetition 1
Repetition 2
Repetition 3
	100	50	20	2						Blank	Solvent
Melanoma Chu2	100	50	20	2							Blank	Solvent
Blank + extract										Mean
Repetition 1
Repetition 2
Repetition 3
Mean
% viability
% mortality
Extracts	Melanoma-tulu4
	100	50	20	2						Blank	Solvent
Blank + extract
Blank + extract
Blank + extract
Repetition 1
Repetition 2
Repetition 3
	100	50	20	2						Blank	Solvent
Melanoma-tulu4	100	50	20	2							Blank	Solvent
Blank + extract										Mean
Repetition 1
Repetition 2
Repetition 3
Mean
% viability
% mortality
Extracts	Prostate chu2
	100	50	20	2						Blank	Solvent
Blank + extract
Blank + extract
Blank + extract
Repetition 1
Repetition 2
Repetition 3
	100	50	20	2						Blank	Solvent
Prostate chu2	100	50	20	2							Blank	Solvent
Blank + extract										Mean
Repetition 1
Repetition 2
Repetition 3
Mean
% viability
% mortality
Extracts	Prostate-tulu4
	100	50	20	2						Blank	Solvent
Blank + extract
Blank + extract
Blank + extract
Repetition 1
Repetition 2
Repetition 3
	100	50	20	2						Blank	Solvent
Prostate-tulu4	100	50	20	2							Blank	Solvent
Blank + extract										Mean
Repetition 1
Repetition 2
Repetition 3
Mean
% viability
% mortality
